# Supplementary material for: Analyzing Retinal Vessel Morphology in MS Using Interpretable AI on Deep Learning-Segmented IR-SLO Images
Source: Bioengineering (Basel). 2025 Aug 6;12(8):847. doi: 10.3390/bioengineering12080847 (PMC12384046; doi:10.3390/bioengineering12080847)
Supplement: Supplementary file 1 [file bioengineering-12-00847-s001.zip]

Archive with 1 entries (1 files):
- bioengineering-3755314-supplementary.pdf
